# Supplementary material for: Tropism of Extracellular Vesicles and Cell-Derived Nanovesicles to Normal and Cancer Cells: New Perspectives in Tumor-Targeted Nucleic Acid Delivery
Source: Pharmaceutics. 2021 Nov 11;13(11):1911. doi: 10.3390/pharmaceutics13111911 (PMC8621453; doi:10.3390/pharmaceutics13111911)
Supplement: Supplementary file 1 [file pharmaceutics-13-01911-s001.zip]

Archive with 1 entries (1 files):
- pharmaceutics-1394834-supplementary.pdf
